# Supplementary material for: Evaluation of the reproducibility of amplicon sequencing with Illumina MiSeq platform
Source: PLoS One. 2017 Apr 28;12(4):e0176716. doi: 10.1371/journal.pone.0176716 (PMC5409056; doi:10.1371/journal.pone.0176716)
Supplement: S1 Table — (XLS) [file pone.0176716.s006.xls]

## Sheet: S1ATable F & sequencing primer
S1A Table. Forward and sequencing primers
Forward Primer	5' Illumina Adapter	Pad	Linker	515 Forward Primer	Composited primer
	AATGATACGGCGACCACCGAGATCTACAC	TATGGTAATT	GT	GTGCCAGCMGCCGCGGTAA	AATGATACGGCGACCACCGAGATCTACACTATGGTAATTGTGTGCCAGCMGCCGCGGTAA
Read 1 (forward read) primer		Pad	Linker	515 Forward Primer	Composited primer
		TATGGTAATT	GT	GTGCCAGCMGCCGCGGTAA	TATGGTAATTGTGTGCCAGCMGCCGCGGTAA
Read 2 (reverse read) primer		Pad	Linker	806 Reverse Primer	Composited primer
		AGTCAGTCAG	CC	GGACTACHVGGGTWTCTAAT	AGTCAGTCAGCCGGACTACHVGGGTWTCTAAT
Index read primer		RC of 806 Reverse Primer	Linker	Pad	Composited primer
		ATTAGAWACCCBDGTAGTCC	GG	CTGACTGACT	ATTAGAWACCCBDGTAGTCCGGCTGACTGACT

## Sheet: S1B Table Reverse primer-I
S1B table. Assignment of reverse primers for tagged PCR libraries in the experiment I with all technical replicates in one run
Location	Treatment	Field replicates	Technical replicate	Tagged PCR Libraries	RC of Illumina 3' Adapter	Golay Barcode	Pad	Linker	806 Reverse Primer	Composited primers
Fengqiu	Planted	1	1	FP11	CAAGCAGAAGACGGCATACGAGAT	CCAATGATAAGC	AGTCAGTCAG	CC	GGACTACHVGGGTWTCTAAT	CAA GCA GAA GAC GGC ATA CGA GAT CCA ATG ATA AGC AGT CAG TCA GCC GGA CTA CHV GGG TWT CTA AT
			2	FP12	CAAGCAGAAGACGGCATACGAGAT	TCAATGACCGCA	AGTCAGTCAG	CC	GGACTACHVGGGTWTCTAAT	CAA GCA GAA GAC GGC ATA CGA GAT TCA ATG ACC GCA AGT CAG TCA GCC GGA CTA CHV GGG TWT CTA AT
			3	FP13	CAAGCAGAAGACGGCATACGAGAT	CTCTCATATGCT	AGTCAGTCAG	CC	GGACTACHVGGGTWTCTAAT	CAA GCA GAA GAC GGC ATA CGA GAT CTC TCA TAT GCT AGT CAG TCA GCC GGA CTA CHV GGG TWT CTA AT
		3	1	FP21	CAAGCAGAAGACGGCATACGAGAT	TTAAACCGCGCC	AGTCAGTCAG	CC	GGACTACHVGGGTWTCTAAT	CAA GCA GAA GAC GGC ATA CGA GAT TTA AAC CGC GCC AGT CAG TCA GCC GGA CTA CHV GGG TWT CTA AT
			2	FP22	CAAGCAGAAGACGGCATACGAGAT	CTATCGGAAGAT	AGTCAGTCAG	CC	GGACTACHVGGGTWTCTAAT	CAA GCA GAA GAC GGC ATA CGA GAT CTA TCG GAA GAT AGT CAG TCA GCC GGA CTA CHV GGG TWT CTA AT
			3	FP23	CAAGCAGAAGACGGCATACGAGAT	CCAGTATCGCGT	AGTCAGTCAG	CC	GGACTACHVGGGTWTCTAAT	CAA GCA GAA GAC GGC ATA CGA GAT CCA GTA TCG CGT AGT CAG TCA GCC GGA CTA CHV GGG TWT CTA AT
		3	1	FP31	CAAGCAGAAGACGGCATACGAGAT	CTTGCATACCGG	AGTCAGTCAG	CC	GGACTACHVGGGTWTCTAAT	CAA GCA GAA GAC GGC ATA CGA GAT CTT GCA TAC CGG AGT CAG TCA GCC GGA CTA CHV GGG TWT CTA AT
			2	FP32	CAAGCAGAAGACGGCATACGAGAT	CGGATTGCTGTA	AGTCAGTCAG	CC	GGACTACHVGGGTWTCTAAT	CAA GCA GAA GAC GGC ATA CGA GAT CGG ATT GCT GTA AGT CAG TCA GCC GGA CTA CHV GGG TWT CTA AT
			3	FP33	CAAGCAGAAGACGGCATACGAGAT	TCGTTTCTTCAG	AGTCAGTCAG	CC	GGACTACHVGGGTWTCTAAT	CAA GCA GAA GAC GGC ATA CGA GAT TCG TTT CTT CAG AGT CAG TCA GCC GGA CTA CHV GGG TWT CTA AT
	Unplanted (Control)	1	1	FC11	CAAGCAGAAGACGGCATACGAGAT	GTGCACGATAAT	AGTCAGTCAG	CC	GGACTACHVGGGTWTCTAAT	CAA GCA GAA GAC GGC ATA CGA GAT GTG CAC GAT AAT AGT CAG TCA GCC GGA CTA CHV GGG TWT CTA AT
			2	FC12	CAAGCAGAAGACGGCATACGAGAT	GGTACTGTACCA	AGTCAGTCAG	CC	GGACTACHVGGGTWTCTAAT	CAA GCA GAA GAC GGC ATA CGA GAT GGT ACT GTA CCA AGT CAG TCA GCC GGA CTA CHV GGG TWT CTA AT
			3	FC13	CAAGCAGAAGACGGCATACGAGAT	AGTACCTAAGTG	AGTCAGTCAG	CC	GGACTACHVGGGTWTCTAAT	CAA GCA GAA GAC GGC ATA CGA GAT AGT ACC TAA GTG AGT CAG TCA GCC GGA CTA CHV GGG TWT CTA AT
		2	1	FC21	CAAGCAGAAGACGGCATACGAGAT	GGTCTAGGTCTA	AGTCAGTCAG	CC	GGACTACHVGGGTWTCTAAT	CAA GCA GAA GAC GGC ATA CGA GAT GGT CTA GGT CTA AGT CAG TCA GCC GGA CTA CHV GGG TWT CTA AT
			2	FC22	CAAGCAGAAGACGGCATACGAGAT	ATCGAATCGAGT	AGTCAGTCAG	CC	GGACTACHVGGGTWTCTAAT	CAA GCA GAA GAC GGC ATA CGA GAT ATC GAA TCG AGT AGT CAG TCA GCC GGA CTA CHV GGG TWT CTA AT
			3	FC23	CAAGCAGAAGACGGCATACGAGAT	GGATGCAGGATG	AGTCAGTCAG	CC	GGACTACHVGGGTWTCTAAT	CAA GCA GAA GAC GGC ATA CGA GAT GGA TGC AGG ATG AGT CAG TCA GCC GGA CTA CHV GGG TWT CTA AT
		3	1	FC31	CAAGCAGAAGACGGCATACGAGAT	TCAGGACGTATC	AGTCAGTCAG	CC	GGACTACHVGGGTWTCTAAT	CAA GCA GAA GAC GGC ATA CGA GAT TCA GGA CGT ATC AGT CAG TCA GCC GGA CTA CHV GGG TWT CTA AT
			2	FC32	CAAGCAGAAGACGGCATACGAGAT	CTAGCAGTATGA	AGTCAGTCAG	CC	GGACTACHVGGGTWTCTAAT	CAA GCA GAA GAC GGC ATA CGA GAT CTA GCA GTA TGA AGT CAG TCA GCC GGA CTA CHV GGG TWT CTA AT
			3	FC33	CAAGCAGAAGACGGCATACGAGAT	CCACTTGAGAGT	AGTCAGTCAG	CC	GGACTACHVGGGTWTCTAAT	CAA GCA GAA GAC GGC ATA CGA GAT CCA CTT GAG AGT AGT CAG TCA GCC GGA CTA CHV GGG TWT CTA AT
Hailun	Planted	1	1	HP11	CAAGCAGAAGACGGCATACGAGAT	TCTACCACGAAG	AGTCAGTCAG	CC	GGACTACHVGGGTWTCTAAT	CAA GCA GAA GAC GGC ATA CGA GAT TCT ACC ACG AAG AGT CAG TCA GCC GGA CTA CHV GGG TWT CTA AT
			2	HP12	CAAGCAGAAGACGGCATACGAGAT	ACGCTGTCGGTT	AGTCAGTCAG	CC	GGACTACHVGGGTWTCTAAT	CAA GCA GAA GAC GGC ATA CGA GAT ACG CTG TCG GTT AGT CAG TCA GCC GGA CTA CHV GGG TWT CTA AT
			3	HP13	CAAGCAGAAGACGGCATACGAGAT	GTACCTAGCCTG	AGTCAGTCAG	CC	GGACTACHVGGGTWTCTAAT	CAA GCA GAA GAC GGC ATA CGA GAT GTA CCT AGC CTG AGT CAG TCA GCC GGA CTA CHV GGG TWT CTA AT
		3	1	HP21	CAAGCAGAAGACGGCATACGAGAT	AATATCGGGATC	AGTCAGTCAG	CC	GGACTACHVGGGTWTCTAAT	CAA GCA GAA GAC GGC ATA CGA GAT AAT ATC GGG ATC AGT CAG TCA GCC GGA CTA CHV GGG TWT CTA AT
			2	HP22	CAAGCAGAAGACGGCATACGAGAT	CTCGTTTCAGTT	AGTCAGTCAG	CC	GGACTACHVGGGTWTCTAAT	CAA GCA GAA GAC GGC ATA CGA GAT CTC GTT TCA GTT AGT CAG TCA GCC GGA CTA CHV GGG TWT CTA AT
			3	HP23	CAAGCAGAAGACGGCATACGAGAT	CACTGAGTACGT	AGTCAGTCAG	CC	GGACTACHVGGGTWTCTAAT	CAA GCA GAA GAC GGC ATA CGA GAT CAC TGA GTA CGT AGT CAG TCA GCC GGA CTA CHV GGG TWT CTA AT
		3	1	HP31	CAAGCAGAAGACGGCATACGAGAT	TAGTGCATTCGG	AGTCAGTCAG	CC	GGACTACHVGGGTWTCTAAT	CAA GCA GAA GAC GGC ATA CGA GAT TAG TGC ATT CGG AGT CAG TCA GCC GGA CTA CHV GGG TWT CTA AT
			2	HP32	CAAGCAGAAGACGGCATACGAGAT	GCGAACCTATAC	AGTCAGTCAG	CC	GGACTACHVGGGTWTCTAAT	CAA GCA GAA GAC GGC ATA CGA GAT GCG AAC CTA TAC AGT CAG TCA GCC GGA CTA CHV GGG TWT CTA AT
			3	HP33	CAAGCAGAAGACGGCATACGAGAT	TCAAGCAATACG	AGTCAGTCAG	CC	GGACTACHVGGGTWTCTAAT	CAA GCA GAA GAC GGC ATA CGA GAT TCA AGC AAT ACG AGT CAG TCA GCC GGA CTA CHV GGG TWT CTA AT
	Unplanted (Control)	1	1	HC11	CAAGCAGAAGACGGCATACGAGAT	GAAAGGTGAGAA	AGTCAGTCAG	CC	GGACTACHVGGGTWTCTAAT	CAA GCA GAA GAC GGC ATA CGA GAT GAA AGG TGA GAA AGT CAG TCA GCC GGA CTA CHV GGG TWT CTA AT
			2	HC12	CAAGCAGAAGACGGCATACGAGAT	GTTAATGGCAGT	AGTCAGTCAG	CC	GGACTACHVGGGTWTCTAAT	CAA GCA GAA GAC GGC ATA CGA GAT GTT AAT GGC AGT AGT CAG TCA GCC GGA CTA CHV GGG TWT CTA AT
			3	HC13	CAAGCAGAAGACGGCATACGAGAT	GCACTTCATTTC	AGTCAGTCAG	CC	GGACTACHVGGGTWTCTAAT	CAA GCA GAA GAC GGC ATA CGA GAT GCA CTT CAT TTC AGT CAG TCA GCC GGA CTA CHV GGG TWT CTA AT
		2	1	HC21	CAAGCAGAAGACGGCATACGAGAT	GAATATACCTGG	AGTCAGTCAG	CC	GGACTACHVGGGTWTCTAAT	CAA GCA GAA GAC GGC ATA CGA GAT GAA TAT ACC TGG AGT CAG TCA GCC GGA CTA CHV GGG TWT CTA AT
			2	HC22	CAAGCAGAAGACGGCATACGAGAT	GTATGGAGCTAT	AGTCAGTCAG	CC	GGACTACHVGGGTWTCTAAT	CAA GCA GAA GAC GGC ATA CGA GAT GTA TGG AGC TAT AGT CAG TCA GCC GGA CTA CHV GGG TWT CTA AT
			3	HC23	CAAGCAGAAGACGGCATACGAGAT	AGAATCCACCAC	AGTCAGTCAG	CC	GGACTACHVGGGTWTCTAAT	CAA GCA GAA GAC GGC ATA CGA GAT AGA ATC CAC CAC AGT CAG TCA GCC GGA CTA CHV GGG TWT CTA AT
		3	1	HC31	CAAGCAGAAGACGGCATACGAGAT	GTCGCTTGCACA	AGTCAGTCAG	CC	GGACTACHVGGGTWTCTAAT	CAA GCA GAA GAC GGC ATA CGA GAT GTC GCT TGC ACA AGT CAG TCA GCC GGA CTA CHV GGG TWT CTA AT
			2	HC32	CAAGCAGAAGACGGCATACGAGAT	CCTTCTGTATAC	AGTCAGTCAG	CC	GGACTACHVGGGTWTCTAAT	CAA GCA GAA GAC GGC ATA CGA GAT CCT TCT GTA TAC AGT CAG TCA GCC GGA CTA CHV GGG TWT CTA AT
			3	HC33	CAAGCAGAAGACGGCATACGAGAT	CTCAAGTCAAAG	AGTCAGTCAG	CC	GGACTACHVGGGTWTCTAAT	CAA GCA GAA GAC GGC ATA CGA GAT CTC AAG TCA AAG AGT CAG TCA GCC GGA CTA CHV GGG TWT CTA AT
Yingtan	Planted	1	1	YP11	CAAGCAGAAGACGGCATACGAGAT	CAGCCTGCAAAT	AGTCAGTCAG	CC	GGACTACHVGGGTWTCTAAT	CAA GCA GAA GAC GGC ATA CGA GAT CAG CCT GCA AAT AGT CAG TCA GCC GGA CTA CHV GGG TWT CTA AT
			2	YP12	CAAGCAGAAGACGGCATACGAGAT	GTCTCTGAAAGA	AGTCAGTCAG	CC	GGACTACHVGGGTWTCTAAT	CAA GCA GAA GAC GGC ATA CGA GAT GTC TCT GAA AGA AGT CAG TCA GCC GGA CTA CHV GGG TWT CTA AT
			3	YP13	CAAGCAGAAGACGGCATACGAGAT	ATAAGGTCGCCT	AGTCAGTCAG	CC	GGACTACHVGGGTWTCTAAT	CAA GCA GAA GAC GGC ATA CGA GAT ATA AGG TCG CCT AGT CAG TCA GCC GGA CTA CHV GGG TWT CTA AT
		3	1	YP21	CAAGCAGAAGACGGCATACGAGAT	TTGCAAGTACCG	AGTCAGTCAG	CC	GGACTACHVGGGTWTCTAAT	CAA GCA GAA GAC GGC ATA CGA GAT TTG CAA GTA CCG AGT CAG TCA GCC GGA CTA CHV GGG TWT CTA AT
			2	YP22	CAAGCAGAAGACGGCATACGAGAT	GTTCTGCTTGTT	AGTCAGTCAG	CC	GGACTACHVGGGTWTCTAAT	CAA GCA GAA GAC GGC ATA CGA GAT GTT CTG CTT GTT AGT CAG TCA GCC GGA CTA CHV GGG TWT CTA AT
			3	YP23	CAAGCAGAAGACGGCATACGAGAT	TTGCCCTTTGAT	AGTCAGTCAG	CC	GGACTACHVGGGTWTCTAAT	CAA GCA GAA GAC GGC ATA CGA GAT TTG CCC TTT GAT AGT CAG TCA GCC GGA CTA CHV GGG TWT CTA AT
		3	1	YP31	CAAGCAGAAGACGGCATACGAGAT	GCTTCTCTCACT	AGTCAGTCAG	CC	GGACTACHVGGGTWTCTAAT	CAA GCA GAA GAC GGC ATA CGA GAT GCT TCT CTC ACT AGT CAG TCA GCC GGA CTA CHV GGG TWT CTA AT
			2	YP32	CAAGCAGAAGACGGCATACGAGAT	GTCAAGACCTCA	AGTCAGTCAG	CC	GGACTACHVGGGTWTCTAAT	CAA GCA GAA GAC GGC ATA CGA GAT GTC AAG ACC TCA AGT CAG TCA GCC GGA CTA CHV GGG TWT CTA AT
			3	YP33	CAAGCAGAAGACGGCATACGAGAT	CCTGGAATTAAG	AGTCAGTCAG	CC	GGACTACHVGGGTWTCTAAT	CAA GCA GAA GAC GGC ATA CGA GAT CCT GGA ATT AAG AGT CAG TCA GCC GGA CTA CHV GGG TWT CTA AT
	Unplanted (Control)	1	1	YC11	CAAGCAGAAGACGGCATACGAGAT	CATGTTGGAACA	AGTCAGTCAG	CC	GGACTACHVGGGTWTCTAAT	CAA GCA GAA GAC GGC ATA CGA GAT CAT GTT GGA ACA AGT CAG TCA GCC GGA CTA CHV GGG TWT CTA AT
			2	YC12	CAAGCAGAAGACGGCATACGAGAT	TTGTTACGTTCC	AGTCAGTCAG	CC	GGACTACHVGGGTWTCTAAT	CAA GCA GAA GAC GGC ATA CGA GAT TTG TTA CGT TCC AGT CAG TCA GCC GGA CTA CHV GGG TWT CTA AT
			3	YC13	CAAGCAGAAGACGGCATACGAGAT	CGAGATAGTTTG	AGTCAGTCAG	CC	GGACTACHVGGGTWTCTAAT	CAA GCA GAA GAC GGC ATA CGA GAT CGA GAT AGT TTG AGT CAG TCA GCC GGA CTA CHV GGG TWT CTA AT
		2	1	YC21	CAAGCAGAAGACGGCATACGAGAT	ATGGGACCTTCA	AGTCAGTCAG	CC	GGACTACHVGGGTWTCTAAT	CAA GCA GAA GAC GGC ATA CGA GAT ATG GGA CCT TCA AGT CAG TCA GCC GGA CTA CHV GGG TWT CTA AT
			2	YC22	CAAGCAGAAGACGGCATACGAGAT	CAGTTCGAGATA	AGTCAGTCAG	CC	GGACTACHVGGGTWTCTAAT	CAA GCA GAA GAC GGC ATA CGA GAT CAG TTC GAG ATA AGT CAG TCA GCC GGA CTA CHV GGG TWT CTA AT
			3	YC23	CAAGCAGAAGACGGCATACGAGAT	CGCGTCAAACTA	AGTCAGTCAG	CC	GGACTACHVGGGTWTCTAAT	CAA GCA GAA GAC GGC ATA CGA GAT CGC GTC AAA CTA AGT CAG TCA GCC GGA CTA CHV GGG TWT CTA AT
		3	1	YC31	CAAGCAGAAGACGGCATACGAGAT	GCTATTCCTCAT	AGTCAGTCAG	CC	GGACTACHVGGGTWTCTAAT	CAA GCA GAA GAC GGC ATA CGA GAT GCT ATT CCT CAT AGT CAG TCA GCC GGA CTA CHV GGG TWT CTA AT
			2	YC32	CAAGCAGAAGACGGCATACGAGAT	AATGTCACCAGA	AGTCAGTCAG	CC	GGACTACHVGGGTWTCTAAT	CAA GCA GAA GAC GGC ATA CGA GAT AAT GTC ACC AGA AGT CAG TCA GCC GGA CTA CHV GGG TWT CTA AT
			3	YC33	CAAGCAGAAGACGGCATACGAGAT	TTGACACACGAC	AGTCAGTCAG	CC	GGACTACHVGGGTWTCTAAT	CAA GCA GAA GAC GGC ATA CGA GAT TTG ACA CAC GAC AGT CAG TCA GCC GGA CTA CHV GGG TWT CTA AT

## Sheet: S1C Table Reverse primer-II
S1C table. Assignments of reverse primers for tagged PCR libraires in the experiment II with the three technical replicates of each soil sample in three different runs
Location	Treatment	Field replicates	Technical replicate	Tagged PCR Libraries	Run	RC of Illumina 3' Adapter	Barcode	Pad	Linker	806 Reverse Primer	Composited primers
Fengqiu	Planted	1	1	FP11	1	CAAGCAGAAGACGGCATACGAGAT	TTAAACCGCGCC	AGTCAGTCAG	CC	GGACTACHVGGGTWTCTAAT	CAA GCA GAA GAC GGC ATA CGA GAT TTA AAC CGC GCC AGT CAG TCA GCC GGA CTA CHV GGG TWT CTA AT
			2	FP12	2	CAAGCAGAAGACGGCATACGAGAT	CAAGTCGAATAC	AGTCAGTCAG	CC	GGACTACHVGGGTWTCTAAT	CAA GCA GAA GAC GGC ATA CGA GAT CAA GTC GAA TAC AGT CAG TCA GCC GGA CTA CHV GGG TWT CTA AT
			3	FP13	3	CAAGCAGAAGACGGCATACGAGAT	CAAGTCGAATAC	AGTCAGTCAG	CC	GGACTACHVGGGTWTCTAAT	CAA GCA GAA GAC GGC ATA CGA GAT CAA GTC GAA TAC AGT CAG TCA GCC GGA CTA CHV GGG TWT CTA AT
		3	1	FP21	1	CAAGCAGAAGACGGCATACGAGAT	ACATGTCACGTG	AGTCAGTCAG	CC	GGACTACHVGGGTWTCTAAT	CAA GCA GAA GAC GGC ATA CGA GAT ACA TGT CAC GTG AGT CAG TCA GCC GGA CTA CHV GGG TWT CTA AT
			2	FP22	2	CAAGCAGAAGACGGCATACGAGAT	TTAAACCGCGCC	AGTCAGTCAG	CC	GGACTACHVGGGTWTCTAAT	CAA GCA GAA GAC GGC ATA CGA GAT TTA AAC CGC GCC AGT CAG TCA GCC GGA CTA CHV GGG TWT CTA AT
			3	FP23	3	CAAGCAGAAGACGGCATACGAGAT	ACATGTCACGTG	AGTCAGTCAG	CC	GGACTACHVGGGTWTCTAAT	CAA GCA GAA GAC GGC ATA CGA GAT ACA TGT CAC GTG AGT CAG TCA GCC GGA CTA CHV GGG TWT CTA AT
		3	1	FP31	1	CAAGCAGAAGACGGCATACGAGAT	CTGGTCTTACGG	AGTCAGTCAG	CC	GGACTACHVGGGTWTCTAAT	CAA GCA GAA GAC GGC ATA CGA GAT CTG GTC TTA CGG AGT CAG TCA GCC GGA CTA CHV GGG TWT CTA AT
			2	FP32	2	CAAGCAGAAGACGGCATACGAGAT	CTGGTCTTACGG	AGTCAGTCAG	CC	GGACTACHVGGGTWTCTAAT	CAA GCA GAA GAC GGC ATA CGA GAT CTG GTC TTA CGG AGT CAG TCA GCC GGA CTA CHV GGG TWT CTA AT
			3	FP33	3	CAAGCAGAAGACGGCATACGAGAT	TTAAACCGCGCC	AGTCAGTCAG	CC	GGACTACHVGGGTWTCTAAT	CAA GCA GAA GAC GGC ATA CGA GAT TTA AAC CGC GCC AGT CAG TCA GCC GGA CTA CHV GGG TWT CTA AT
	Unplanted (Control)	1	1	FC11	1	CAAGCAGAAGACGGCATACGAGAT	GGTCTAGGTCTA	AGTCAGTCAG	CC	GGACTACHVGGGTWTCTAAT	CAA GCA GAA GAC GGC ATA CGA GAT GGT CTA GGT CTA AGT CAG TCA GCC GGA CTA CHV GGG TWT CTA AT
			2	FC12	2	CAAGCAGAAGACGGCATACGAGAT	AGAATAGCGCTT	AGTCAGTCAG	CC	GGACTACHVGGGTWTCTAAT	CAA GCA GAA GAC GGC ATA CGA GAT AGA ATA GCG CTT AGT CAG TCA GCC GGA CTA CHV GGG TWT CTA AT
			3	FC13	3	CAAGCAGAAGACGGCATACGAGAT	AGAATAGCGCTT	AGTCAGTCAG	CC	GGACTACHVGGGTWTCTAAT	CAA GCA GAA GAC GGC ATA CGA GAT AGA ATA GCG CTT AGT CAG TCA GCC GGA CTA CHV GGG TWT CTA AT
		2	1	FC21	1	CAAGCAGAAGACGGCATACGAGAT	CTCGGTCAACCA	AGTCAGTCAG	CC	GGACTACHVGGGTWTCTAAT	CAA GCA GAA GAC GGC ATA CGA GAT CTC GGT CAA CCA AGT CAG TCA GCC GGA CTA CHV GGG TWT CTA AT
			2	FC22	2	CAAGCAGAAGACGGCATACGAGAT	GGTCTAGGTCTA	AGTCAGTCAG	CC	GGACTACHVGGGTWTCTAAT	CAA GCA GAA GAC GGC ATA CGA GAT GGT CTA GGT CTA AGT CAG TCA GCC GGA CTA CHV GGG TWT CTA AT
			3	FC23	3	CAAGCAGAAGACGGCATACGAGAT	CTCGGTCAACCA	AGTCAGTCAG	CC	GGACTACHVGGGTWTCTAAT	CAA GCA GAA GAC GGC ATA CGA GAT CTC GGT CAA CCA AGT CAG TCA GCC GGA CTA CHV GGG TWT CTA AT
		3	1	FC31	1	CAAGCAGAAGACGGCATACGAGAT	ACCCTATTGCGG	AGTCAGTCAG	CC	GGACTACHVGGGTWTCTAAT	CAA GCA GAA GAC GGC ATA CGA GAT ACC CTA TTG CGG AGT CAG TCA GCC GGA CTA CHV GGG TWT CTA AT
			2	FC32	2	CAAGCAGAAGACGGCATACGAGAT	ACCCTATTGCGG	AGTCAGTCAG	CC	GGACTACHVGGGTWTCTAAT	CAA GCA GAA GAC GGC ATA CGA GAT ACC CTA TTG CGG AGT CAG TCA GCC GGA CTA CHV GGG TWT CTA AT
			3	FC33	3	CAAGCAGAAGACGGCATACGAGAT	GGTCTAGGTCTA	AGTCAGTCAG	CC	GGACTACHVGGGTWTCTAAT	CAA GCA GAA GAC GGC ATA CGA GAT GGT CTA GGT CTA AGT CAG TCA GCC GGA CTA CHV GGG TWT CTA AT
Hailun	Planted	1	1	HP11	1	CAAGCAGAAGACGGCATACGAGAT	GGATGCAGGATG	AGTCAGTCAG	CC	GGACTACHVGGGTWTCTAAT	CAA GCA GAA GAC GGC ATA CGA GAT GGA TGC AGG ATG AGT CAG TCA GCC GGA CTA CHV GGG TWT CTA AT
			2	HP12	2	CAAGCAGAAGACGGCATACGAGAT	AAGCGTACATTG	AGTCAGTCAG	CC	GGACTACHVGGGTWTCTAAT	CAA GCA GAA GAC GGC ATA CGA GAT AAG CGT ACA TTG AGT CAG TCA GCC GGA CTA CHV GGG TWT CTA AT
			3	HP13	3	CAAGCAGAAGACGGCATACGAGAT	AAGCGTACATTG	AGTCAGTCAG	CC	GGACTACHVGGGTWTCTAAT	CAA GCA GAA GAC GGC ATA CGA GAT AAG CGT ACA TTG AGT CAG TCA GCC GGA CTA CHV GGG TWT CTA AT
		3	1	HP21	1	CAAGCAGAAGACGGCATACGAGAT	ACCACCGTAACC	AGTCAGTCAG	CC	GGACTACHVGGGTWTCTAAT	CAA GCA GAA GAC GGC ATA CGA GAT ACC ACC GTA ACC AGT CAG TCA GCC GGA CTA CHV GGG TWT CTA AT
			2	HP22	2	CAAGCAGAAGACGGCATACGAGAT	GGATGCAGGATG	AGTCAGTCAG	CC	GGACTACHVGGGTWTCTAAT	CAA GCA GAA GAC GGC ATA CGA GAT GGA TGC AGG ATG AGT CAG TCA GCC GGA CTA CHV GGG TWT CTA AT
			3	HP23	3	CAAGCAGAAGACGGCATACGAGAT	ACCACCGTAACC	AGTCAGTCAG	CC	GGACTACHVGGGTWTCTAAT	CAA GCA GAA GAC GGC ATA CGA GAT ACC ACC GTA ACC AGT CAG TCA GCC GGA CTA CHV GGG TWT CTA AT
		3	1	HP31	1	CAAGCAGAAGACGGCATACGAGAT	CATTTCGCACTT	AGTCAGTCAG	CC	GGACTACHVGGGTWTCTAAT	CAA GCA GAA GAC GGC ATA CGA GAT CAT TTC GCA CTT AGT CAG TCA GCC GGA CTA CHV GGG TWT CTA AT
			2	HP32	2	CAAGCAGAAGACGGCATACGAGAT	CATTTCGCACTT	AGTCAGTCAG	CC	GGACTACHVGGGTWTCTAAT	CAA GCA GAA GAC GGC ATA CGA GAT CAT TTC GCA CTT AGT CAG TCA GCC GGA CTA CHV GGG TWT CTA AT
			3	HP33	3	CAAGCAGAAGACGGCATACGAGAT	GGATGCAGGATG	AGTCAGTCAG	CC	GGACTACHVGGGTWTCTAAT	CAA GCA GAA GAC GGC ATA CGA GAT GGA TGC AGG ATG AGT CAG TCA GCC GGA CTA CHV GGG TWT CTA AT
	Unplanted (Control)	1	1	HC11	1	CAAGCAGAAGACGGCATACGAGAT	AGAATCCACCAC	AGTCAGTCAG	CC	GGACTACHVGGGTWTCTAAT	CAA GCA GAA GAC GGC ATA CGA GAT AGA ATC CAC CAC AGT CAG TCA GCC GGA CTA CHV GGG TWT CTA AT
			2	HC12	2	CAAGCAGAAGACGGCATACGAGAT	ATGTAGGCTTAG	AGTCAGTCAG	CC	GGACTACHVGGGTWTCTAAT	CAA GCA GAA GAC GGC ATA CGA GAT ATG TAG GCT TAG AGT CAG TCA GCC GGA CTA CHV GGG TWT CTA AT
			3	HC13	3	CAAGCAGAAGACGGCATACGAGAT	ATGTAGGCTTAG	AGTCAGTCAG	CC	GGACTACHVGGGTWTCTAAT	CAA GCA GAA GAC GGC ATA CGA GAT ATG TAG GCT TAG AGT CAG TCA GCC GGA CTA CHV GGG TWT CTA AT
		2	1	HC21	1	CAAGCAGAAGACGGCATACGAGAT	TGCGGGATTCAT	AGTCAGTCAG	CC	GGACTACHVGGGTWTCTAAT	CAA GCA GAA GAC GGC ATA CGA GAT TGC GGG ATT CAT AGT CAG TCA GCC GGA CTA CHV GGG TWT CTA AT
			2	HC22	2	CAAGCAGAAGACGGCATACGAGAT	AGAATCCACCAC	AGTCAGTCAG	CC	GGACTACHVGGGTWTCTAAT	CAA GCA GAA GAC GGC ATA CGA GAT AGA ATC CAC CAC AGT CAG TCA GCC GGA CTA CHV GGG TWT CTA AT
			3	HC23	3	CAAGCAGAAGACGGCATACGAGAT	TGCGGGATTCAT	AGTCAGTCAG	CC	GGACTACHVGGGTWTCTAAT	CAA GCA GAA GAC GGC ATA CGA GAT TGC GGG ATT CAT AGT CAG TCA GCC GGA CTA CHV GGG TWT CTA AT
		3	1	HC31	1	CAAGCAGAAGACGGCATACGAGAT	CAAACTGCGTTG	AGTCAGTCAG	CC	GGACTACHVGGGTWTCTAAT	CAA GCA GAA GAC GGC ATA CGA GAT CAA ACT GCG TTG AGT CAG TCA GCC GGA CTA CHV GGG TWT CTA AT
			2	HC32	2	CAAGCAGAAGACGGCATACGAGAT	CAAACTGCGTTG	AGTCAGTCAG	CC	GGACTACHVGGGTWTCTAAT	CAA GCA GAA GAC GGC ATA CGA GAT CAA ACT GCG TTG AGT CAG TCA GCC GGA CTA CHV GGG TWT CTA AT
			3	HC33	3	CAAGCAGAAGACGGCATACGAGAT	AGAATCCACCAC	AGTCAGTCAG	CC	GGACTACHVGGGTWTCTAAT	CAA GCA GAA GAC GGC ATA CGA GAT AGA ATC CAC CAC AGT CAG TCA GCC GGA CTA CHV GGG TWT CTA AT
Yingtan	Planted	1	1	YP11	1	CAAGCAGAAGACGGCATACGAGAT	AAGTATCCTGCG	AGTCAGTCAG	CC	GGACTACHVGGGTWTCTAAT	CAA GCA GAA GAC GGC ATA CGA GAT AAG TAT CCT GCG AGT CAG TCA GCC GGA CTA CHV GGG TWT CTA AT
			2	YP12	2	CAAGCAGAAGACGGCATACGAGAT	TGCTTCCAATTC	AGTCAGTCAG	CC	GGACTACHVGGGTWTCTAAT	CAA GCA GAA GAC GGC ATA CGA GAT TGC TTC CAA TTC AGT CAG TCA GCC GGA CTA CHV GGG TWT CTA AT
			3	YP13	3	CAAGCAGAAGACGGCATACGAGAT	TGCTTCCAATTC	AGTCAGTCAG	CC	GGACTACHVGGGTWTCTAAT	CAA GCA GAA GAC GGC ATA CGA GAT TGC TTC CAA TTC AGT CAG TCA GCC GGA CTA CHV GGG TWT CTA AT
		3	1	YP21	1	CAAGCAGAAGACGGCATACGAGAT	GACCGATAGGGA	AGTCAGTCAG	CC	GGACTACHVGGGTWTCTAAT	CAA GCA GAA GAC GGC ATA CGA GAT GAC CGA TAG GGA AGT CAG TCA GCC GGA CTA CHV GGG TWT CTA AT
			2	YP22	2	CAAGCAGAAGACGGCATACGAGAT	AAGTATCCTGCG	AGTCAGTCAG	CC	GGACTACHVGGGTWTCTAAT	CAA GCA GAA GAC GGC ATA CGA GAT AAG TAT CCT GCG AGT CAG TCA GCC GGA CTA CHV GGG TWT CTA AT
			3	YP23	3	CAAGCAGAAGACGGCATACGAGAT	GACCGATAGGGA	AGTCAGTCAG	CC	GGACTACHVGGGTWTCTAAT	CAA GCA GAA GAC GGC ATA CGA GAT GAC CGA TAG GGA AGT CAG TCA GCC GGA CTA CHV GGG TWT CTA AT
		3	1	YP31	1	CAAGCAGAAGACGGCATACGAGAT	GGCGAACTGAAG	AGTCAGTCAG	CC	GGACTACHVGGGTWTCTAAT	CAA GCA GAA GAC GGC ATA CGA GAT GGC GAA CTG AAG AGT CAG TCA GCC GGA CTA CHV GGG TWT CTA AT
			2	YP32	2	CAAGCAGAAGACGGCATACGAGAT	GGCGAACTGAAG	AGTCAGTCAG	CC	GGACTACHVGGGTWTCTAAT	CAA GCA GAA GAC GGC ATA CGA GAT GGC GAA CTG AAG AGT CAG TCA GCC GGA CTA CHV GGG TWT CTA AT
			3	YP33	3	CAAGCAGAAGACGGCATACGAGAT	AAGTATCCTGCG	AGTCAGTCAG	CC	GGACTACHVGGGTWTCTAAT	CAA GCA GAA GAC GGC ATA CGA GAT AAG TAT CCT GCG AGT CAG TCA GCC GGA CTA CHV GGG TWT CTA AT
	Unplanted (Control)	1	1	YC11	1	CAAGCAGAAGACGGCATACGAGAT	TACTGCCAGTGA	AGTCAGTCAG	CC	GGACTACHVGGGTWTCTAAT	CAA GCA GAA GAC GGC ATA CGA GAT TAC TGC CAG TGA AGT CAG TCA GCC GGA CTA CHV GGG TWT CTA AT
			2	YC12	2	CAAGCAGAAGACGGCATACGAGAT	GCCGAGATAATT	AGTCAGTCAG	CC	GGACTACHVGGGTWTCTAAT	CAA GCA GAA GAC GGC ATA CGA GAT GCC GAG ATA ATT AGT CAG TCA GCC GGA CTA CHV GGG TWT CTA AT
			3	YC13	3	CAAGCAGAAGACGGCATACGAGAT	GCCGAGATAATT	AGTCAGTCAG	CC	GGACTACHVGGGTWTCTAAT	CAA GCA GAA GAC GGC ATA CGA GAT GCC GAG ATA ATT AGT CAG TCA GCC GGA CTA CHV GGG TWT CTA AT
		2	1	YC21	1	CAAGCAGAAGACGGCATACGAGAT	AGGTGGTGGAGT	AGTCAGTCAG	CC	GGACTACHVGGGTWTCTAAT	CAA GCA GAA GAC GGC ATA CGA GAT AGG TGG TGG AGT AGT CAG TCA GCC GGA CTA CHV GGG TWT CTA AT
			2	YC22	2	CAAGCAGAAGACGGCATACGAGAT	TACTGCCAGTGA	AGTCAGTCAG	CC	GGACTACHVGGGTWTCTAAT	CAA GCA GAA GAC GGC ATA CGA GAT TAC TGC CAG TGA AGT CAG TCA GCC GGA CTA CHV GGG TWT CTA AT
			3	YC23	3	CAAGCAGAAGACGGCATACGAGAT	AGGTGGTGGAGT	AGTCAGTCAG	CC	GGACTACHVGGGTWTCTAAT	CAA GCA GAA GAC GGC ATA CGA GAT AGG TGG TGG AGT AGT CAG TCA GCC GGA CTA CHV GGG TWT CTA AT
		3	1	YC31	1	CAAGCAGAAGACGGCATACGAGAT	ATTCCCAGAACG	AGTCAGTCAG	CC	GGACTACHVGGGTWTCTAAT	CAA GCA GAA GAC GGC ATA CGA GAT ATT CCC AGA ACG AGT CAG TCA GCC GGA CTA CHV GGG TWT CTA AT
			2	YC32	2	CAAGCAGAAGACGGCATACGAGAT	ATTCCCAGAACG	AGTCAGTCAG	CC	GGACTACHVGGGTWTCTAAT	CAA GCA GAA GAC GGC ATA CGA GAT ATT CCC AGA ACG AGT CAG TCA GCC GGA CTA CHV GGG TWT CTA AT
			3	YC33	3	CAAGCAGAAGACGGCATACGAGAT	TACTGCCAGTGA	AGTCAGTCAG	CC	GGACTACHVGGGTWTCTAAT	CAA GCA GAA GAC GGC ATA CGA GAT TAC TGC CAG TGA AGT CAG TCA GCC GGA CTA CHV GGG TWT CTA AT
